# Supplementary material for: Drug-Induced Naïve iPS Cells Exhibit Better Performance than Primed iPS Cells with Respect to the Ability to Differentiate into Pancreatic β-Cell Lineage
Source: J Clin Med. 2020 Sep 2;9(9):2838. doi: 10.3390/jcm9092838 (PMC7564489; doi:10.3390/jcm9092838)
Supplement: Supplementary file 1 [file jcm-09-02838-s001.zip]

Archive with 1 entries (1 files):
- jcm-864245-supplementary.ppt
